# Supplementary material for: How the motor system copes with aging: a quantitative meta-analysis of the effect of aging on motor function control
Source: Commun Biol. 2022 Jan 20;5:79. doi: 10.1038/s42003-022-03027-2 (PMC8776875; doi:10.1038/s42003-022-03027-2)
Supplement: Supplementary file 4 — Supplementary Data 1 [file 42003_2022_3027_MOESM4_ESM.xlsx]

## Sheet: Foglio1
Supplementary Table 1 | Neuroimaging studies included in the current meta-analysis. For each study, we report the first author, the publication’s year, the technique used, the type of task, the performance of the two groups and the details of the experimental paradigm.
# Study	First Author	Year	Task	Experimental paradigm
1	Allali	2014	Cognitive Motor Task	Task: Gait motor imagery task.
				Experimental condition: Subjects were shown pictures of a walkway with two horizontal lines drawn across them (i) a grey line at the bottom to indicate the start of the trajectory and (ii) a black line at 10 m to indicate the end of the trajectory. Participants were asked to imagine walking from the grey line to the black line as soon as the picture appeared. They had to press a button when they …
				Control condition: Participants were presented with the same pictures as in the motor imagery task, but the lines on the walkway were either both grey or both black. Participants were instructed to simply look at each picture.
2	Calautti	2001	Motor Execution Task	Task: Finger tapping task.
				Experimental condition: Subjects performed a controlled motor task consisting of auditory-cued thumb-to-index tapping with either the dominant or the nondominant hand.
				Control condition: Rest.
3	Coxon	2016	Motor Execution Task	Task: Bimanual stop-signal task
				Experimental condition: Participants are prepared to simultaneously extend their left and right index fingers such that two continuously moving indicators were interrupted at a target, in two different conditions. In Go condition, subjects were instructed to depress a mouse button switches, to look at the target line throughout the experiment, and to interrupt both indicators at this target by ex…
				Control condition: Rest
4	Diersch	2013	Cognitive Motor Task	Task: Action prediction task.
				Experimental condition: Subjects were shown two sets of videos. One set of videos showed classical figure skating elements; the second set of videos showed simple movements. Each action sequence was occluded once for 1000 ms; after the occlusion the action sequence might continue in a congruent or incongruent way. Participants had to judge whether the action sequence after occlusion was correct o…
				Control condition: Fixation cross.
5	Goble	2010	Motor Execution Task	Task: Bimanual motor task.
				Experimental condition: Participants were presented with two task conditions. In the first task condition, involving in-phase coordination, subjects made wrist flexion and extension movements in a mirror symmetric fashion with respect to body midline. In contrast, the second task condition involved antiphase coordination, with parallel motions of the hands via simultaneous flexion of one wrist an…
				Control condition: Rest.
6	Godde	2018	Motor Execution Task	Task: Force modulation task.
				Experimental condition: Participants exerted an isometric force in precision grip with their right hand (with the index finger opposing the thumb) against a force transducer. Initially, the maximum voluntary contraction of each participant was determined and was used for calculating the relative target force levels. Then, the force modulation task was done. Participants had to match their actual …
				Control condition: Rest.
7	Heuninckx	2005	Motor Execution Task	Task: Action execution of isolated cyclical flexion-extension movements.
				Experimental condition: Participants performed cyclical ipsilateral coordination of the hand and foot according to the isodirectional mode (both limb segments were moved in the same direction) and the nonisodirectional mode (both limb segments were moved in opposite directions). Participants paced movement at self-preferred frequency and amplitude.
				Control condition: Rest.
8	Heuninckx	2010	Motor Execution Task
				Task: Action execution of cyclical flexion-extension movements.
				Experimental condition: Participants performed cyclical ipsilateral coordination of the hand and foot according to the isodirectional mode (both limb segments are moved in the same direction) and the nonisodirectional mode (both segments are moved in opposite directions). Subjects were asked to execute both conditions according to an externally or internally guided mode. For the externally guided…
				Control condition: Participants were instructed to look at a fixation cross or to look at a visual feedback signal that had the same characteristics as during the movement conditions.
9	Heuninckx	2008	Motor Execution Task	Task: Action execution of cyclical flexion-extension movements.
				Experimental condition: Participants performed cyclical ipsilateral coordination of the hand and foot according to the isodirectional mode (both limb segments are moved in the same direction) and the nonisodirectional mode (both segments are moved in opposite directions). Participants paced movement at self-preferred frequency and amplitude.
				Control condition: Rest.
10	Hughes	2010	Motor Execution Task	Task: Finger tapping task.
				Experimental condition: Subjects were presented a picture of a right hand and pressed a button with one of their four right hand fingers in response to a cue. The cue was either a “specified cue”, in which a circle indicated which finger to press, or a “chosen cue” in which all circles appeared opaque indicating subjects could freely choose which finger to press.
				Control condition: Rest.
11	Humbert	2009	Motor Execution Task	Task: Swallowing Task.
				Experimental condition: Subjects were instructed to swallow saliva when visually cued by the message “swallow saliva once”.
				Control condition: Rest.
12	Kim	2010	Motor Execution Task	Task: Flexion and extension movement task.
				Experimental condition: Subjects were instructed to perform a dominant right elbow flexion and extension movement task over a range of 50° while subject’s shoulders and upper arms were immobilized using a harness. They underwent two consecutive scanning sessions: one without weights, and one with weights.
				Control condition: Rest.
13	Kiyama	2014	Motor Execution Task	Task: Visually paced finger movements.
				Experimental condition: A visually-guided bimanual finger movement task with stable
				in-phase and complex anti-phase coupling modes were administered. Participants had to move the index and middle fingers of both hands. The in-phase mode refers to the periodic alternation of (a) synchronous pressing of both index fingers or (b) synchronous pressing of both middle fingers. The anti-phase mode represents a periodic alternation of (c) synchronous pressing of the left middle and the …
				Control condition: Rest.
14	Langan	2010	Motor Execution Task	Task: Motor task.
				Experimental condition: A dual potentiometer joystick was used to control the movement of a cursor on the screen. The starting position of the cursor was centered on the screen. Targets would appear randomly above, below, right, or left of the original cursor position. Participants were instructed to move the cursor as quickly and accurately as possible to the target, hold the cursor in the targe…
				Control condition: Rest.
15	Mattay	2002	Motor Execution Task	Task: Visually paced motor task.
				Experimental condition: Subjects were asked to perform a visually paced motor task with their right hand. The response box had buttons that were arranged in the same configuration as four circles located at the points of a diamond-shaped box displayed on the screen. Subjects were required to press the button corresponding to a number (1 to 4) displayed in successive circles in the diamond.
				Control condition: Rest.
16	Michels	2018	Motor Execution Task	Task: Motor execution task.
				Experimental condition: Participants performed a bimanual cooperative movement task mimicking the opening and closing of a bottle and a bimanual non-cooperative task of pronation and supination.
				Control condition: Participants were instructed to fixate a centrally presented yellow rectangle.
17	Michely	2018	Motor Execution Task	Task: Finger tapping task.
				Experimental condition: The task comprised three conditions in which subjects were required to respond via the pression of buttons located on their right and on their left using the right or left index finger. In the “Free Condition”, subjects were instructed to press either the left or right button at any self-chosen time. In the “Intern Condition”, subjects were asked to respond to a double-hea…
				Control condition: Rest.
18	Mouthon	2018	Cognitive Motor Task	Task: Action observation and motor imagery.
				Experimental condition: Two videos showing two different motor tasks were displayed: (i) dynamic standing balance (medio-lateral perturbation on a laterally tilting surface) and (ii) static standing balance. The perturbation video showed a subject
				19counteracting a medio-lateral perturbation in order to regain his balance. The standing video displayed a character in a normal upright bipedal stance. These videos were presented to participants in three different conditions. In the action observation condition, the instruction was to merely watch the videos showing a person performing balance tasks. In the mental imagery condition, the partic…
				Control condition: Action observation and motor imagery of a static balance task.
19	Nedelko	2010	Cognitive Motor Task	Task: Action observation and motor imagery.
				Experimental condition: Subjects were presented with blocks of either (a) stationary pictures of transitive motor acts (e.g., a hand grabbing a bottle), (b) pictures of the same motor acts without objects (e.g., hand grabbing without the bottle), (c) videos depicting transitive motor acts (e.g., a hand grabbing and moving a bottle) or (d) videos showing movements of non-living moving objects. For…
				Control condition: Fixation cross on the screen.
20	Onozuka	2003	Motor Execution Task	Task: Chewing task.
				Experimental condition: The task paradigm was periods of rhythmic chewing, at a rate of approximately 1 Hz, measured by means of a metronome, of moderately hard gum.
				Control condition: Rest.
21	Papegaaij	2017	Motor Execution Task	Task: Balance task.
				Experimental condition: During the balance task, an avatar was displayed on the screen. The avatar swayed forward and backward. Participants were instructed to try to keep the avatar in the upright position by increasing or decreasing the level of plantar flexion force. As in normal standing, increasing the plantar flexion force led to a backward sway, and vice versa.
				Control condition: Rest.
22	Riecker	2006	Motor Execution Task	Task: Finger tapping task.
				Experimental condition: Subjects were asked to press a button in response to acoustical trigger stimuli at six different frequencies (2.0, 2.5, 3.0, 4.0, 5.0 and 6.0 Hz)
				Control condition: Passive listening of an isochronous series of clicks.
23	Rodriguez-Aranda	2020	Motor Execution Task	Task: Finger tapping task.
				Experimental condition: Participants were instructed to simultaneously tap their index
				fingers against the thumbs of both hands each time a picture of two extended hands appeared on the screen.
				Control condition: Rest.
24	Roski	2014	Motor Execution Task	Task: Finger tapping task.
				Experimental condition: Subjects were instructed to produce a bimanual repetitive finger tapping task, pressing response-buttons alternatively with their left and right index finger, respectively.
				Control condition: Rest.
25	Sacheli	2020	Cognitive Motor Task	Task: Virtual walking paradigm that combines motor imagery with the presence or the absence of movements execution.
				Experimental condition: The task required participants to imagine walking along a path in two different conditions, actually overt foot movements were either (a) associated or (b) not associated with the imagery task. Gait imagery was aided by in-motion visual stimuli of a path in a park shown in first-person perspective.
				Control condition: Stationary movies were shown, and participants were required to imagine “standing on the spot” with or without foot movements.
26	Santos Monteiro	2017	Motor Execution Task	Task: Bimanual tracking task.
				Experimental condition: participants had to track a target (a moving target dot), moving on a target line, presented on screen, by rotating two dials with both hands simultaneously in 1 of 4 directional patterns: both hands rotated inwards or outwards together, or in a clockwise or counterclockwise manner. The left and right hands-controlled movements on the ordinate and abscissa, respectively. T…
				Control condition: In control trials equivalent visual stimuli (target) were presented to the participants, but they were instructed to stay still.
27	Taniwaki	2007	Motor Execution Task	Task: Finger tapping task and fist making task.
				Experimental condition: Subjects had to (i) make finger-to-thumb opposition movements in the order of index, middle, ring and little fingers; (ii) open and clench the fist twice; (iii) complete finger-to thumb opposition movements in the opposite order (namely, little, third, middle and index fingers); (iv) once again open and clench the fist twice; and (v) repeat the same series of movements for…
				Control condition: Rest.
28	Tremblay	2017	Motor Execution Task	Task: Speech production task.
				Experimental condition: Participants were asked to articulate nonwords of different sequential and motor complexity. The stimuli were sequences of six French syllables. Half of the syllables had a simple consonant vowel structure, and the other half had a more complex (articulatory/phonological) consonant-consonant-vowel structure. A total of 120 unique sequences were created. Half of these seque…
				complex sequences.
				Control condition: Fixation cross on the screen.
29	Van Impe	2009	Motor Execution Task	Task: Action execution of cyclical flexion-extension movements.
				Experimental condition: Participants performed cyclical ipsilateral coordination of the hand and foot according to the isodirectional mode (both limb segments are moved in the same direction) and the nonisodirectional mode (both segments are moved in opposite directions). Participants paced movement at self-preferred frequency and amplitude.
				Control condition: Rest.
30	Van Impe	2011	Motor Execution Task	Task: Drawing task.
				Experimental condition: Subjects were instructed to draw within spatial boundaries.
				Control condition: Rest.
31	Wai	2012	Cognitive Motor Task	Task: Action observation and motor imagery.
				Experimental condition: Subjects were shown videos with an actor executing different stages of gait: (i) the actor upright without doing any movement, (ii) the actor beginning to walk, (iii) the actor stepping an obstacle on the floor, (iv) the actor walking for a period until stopping. Participants were instructed to identify him/her-self as the actor and to mentally imitate the movements.
				Control condition: Fixation cross on the screen.
32	Wang	2014	Motor Execution Task + Cognitive Motor Task	Task: Motor execution and motor imagery of a finger opposition task
				Experimental condition: Subjects underwent four sequential runs. The order was: non-dominant left hand motor execution; left hand motor imagery; dominant right hand motor execution; and right hand motor imagery. In motor execution conditions, subjects were instructed to pinch between the thumb and index finger at the frequency of 1 Hz. In motor imagery conditions, subjects were instructed to imag…
				Control condition: Rest
33	Ward	2003	Motor Execution Task	Task: Hand grip task.
				Experimental condition: Subjects were asked to perform a dynamic isometric hand grip task with dominant and non-dominant hands. The requested rate of hand grip was indicated visually by a cross displayed on a screen.
				Control condition: Rest.
34	Ward	2008	Motor Execution Task	Task: Hand grip task.
				Experimental condition: Subjects were asked to perform a dynamic isometric hand grip task with dominant and non-dominant hands. The requested rate of hand grip was indicated visually by a cross displayed on a screen.
				Control condition: rest.
35	Wittenberg	2014	Motor Execution Task	Task: Self-paced movements: (i) finger tapping, (ii) buttoning and (iii) zipping.
				Experimental condition: Participants were asked to perform one of five different motor tasks: (i) buttoning, (ii) zipping, (iii) right-hand tapping, (iv) left-hand tapping, (v) bimanual tapping. During the Buttoning task, participants alternately fastened and unfastened the button attached to a cushion resting on their upper abdomen. During the Zipping task, participants used their right hand to …
				on the cushion using the left, right, or both hands.
				Control condition: Rest.
36	Wu	2005	Motor Execution Task	Task: Finger tapping task.
				Experimental condition: Subjects were asked to perform two sequences of right finger tapping, referred to as sequence-4 and sequence-12, based on the number of movements in each unit of the sequence. ‘Sequence-4’ was 1–3–4–2, in which 1, 2, 3 and 4 refer to the index, middle, ring and little fingers, respectively. ‘Sequence-12’ was 1–4–3–2–2–4–1–3–4–1–2–3. Both sequences were executed at 0.5 Hz.
				Control condition: Subjects were asked to tap their left index finger at a frequency of 1 Hz.
37	Zapparoli	2019	Cognitive Motor Task	Task: Motor imagery task (Grip selection task).
				Experimental condition: subjects were shown pictures of different tools, and they were asked to indicate whether these objects would have been grasped with an underhand grip or an overhand grip. Tools were all with a handle horizontally oriented and appearing on the right or left side of the image. The photos were preceded by a written indication of whether the grip selection judgment was meant f…
				Control condition: Scrambled pictures derived from the tools’ pictures.
38	Zapparoli	2016	Cognitive Motor Task	Task: Motor imagery task (Hand laterality task).
				Experimental condition: Subjects were shown photos of right or left hands, in palm or in back view, differently rotated in 8 possible angles and were instructed to judge their laterality (right/left).
				Control condition: Subjects were shown scrambled pictures derived from the hands’ experimental images and were instructed to judge the color of a target (green/red).
39	Zapparoli	2013	Motor Execution Task + Cognitive Motor Task	Task: Motor execution and motor imagery of finger opposition task.
				Experimental condition: Subjects were asked to touch or imagine touching the thumb with the other fingers in sequence, at a frequency of 1 Hz.
				Control condition: Rest.
40	Zwergal	2012	Cognitive Motor Task	Task: Motor imagery task.
				Experimental condition: subjects were instructed to imagine themselves standing, walking (mean velocity 1 m/s) and running (mean velocity 2 m/s).
				Control condition: Subjects were instructed to imagine themselves lying.
