# Supplementary material for: How the motor system copes with aging: a quantitative meta-analysis of the effect of aging on motor function control
Source: Commun Biol. 2022 Jan 20;5:79. doi: 10.1038/s42003-022-03027-2 (PMC8776875; doi:10.1038/s42003-022-03027-2)
Supplement: Supplementary file 5 — Supplementary Data 2 [file 42003_2022_3027_MOESM5_ESM.xlsx]

## Sheet: Foglio1
Supplementary Table 2 | Details of the peaks forming clusters showing a significant Group Effect, Group-by-Performance and Group-by-Task effects.
Supplementary Table 2a. Group Effect
Effect	Cluster	Author	Year	x	y	z	Statistical threshold	Group	Performance	Task
Group Effect (Elderly)	Calcarine fissure (CL6)	Coxon	2016	-15	-98	-15	p<0.001	Elderly	Elderly<Young	Motor Execution Task
	x=-8, y=-84, z=2	Coxon	2016	-10	-98	-2	p<0.001	Elderly	Elderly<Young	Motor Execution Task
		Godde	2018	-14	-88	-2	p<0.05 FWE corrected	Elderly	Elderly<Young	Motor Execution Task
		Mouthon	2018	-2	-86	-12	p<0.05 FWE corrected	Elderly	Elderly=Young	Cognitive Motor Task
		Papegaaij	2017	-3	-93	15	p<0.05 FWE corrected	Elderly	Elderly<Young	Motor Execution Task
		Wittenberg	2014	-16	-64	20	p<0.05 FWE corrected	Elderly	Elderly=Young	Motor Execution Task
		Wittenberg	2014	-4	-68	10	p<0.05 FWE corrected	Elderly	Elderly=Young	Motor Execution Task
		Zapparoli	2013	-10	-90	2	p<0.001	Elderly	Elderly=Young	Cognitive Motor Task
		Zapparoli	2013	-6	-96	0	p<0.001	Elderly	Elderly=Young	Cognitive Motor Task
		Zapparoli	2016	-10	-80	-4	p<0.05 FWE corrected	Elderly	Elderly=Young	Cognitive Motor Task
		Zapparoli	2016	-8	-84	10	p<0.05 FWE corrected	Elderly	Elderly=Young	Cognitive Motor Task
		Zapparoli	2016	-8	-80	8	p<0.05 FWE corrected	Elderly	Elderly=Young	Cognitive Motor Task
		Zapparoli	2016	-8	-84	-4	p<0.05 FWE corrected	Elderly	Elderly=Young	Cognitive Motor Task
		Zapparoli	2016	-6	-72	6	p<0.05 FWE corrected	Elderly	Elderly=Young	Cognitive Motor Task
		Zapparoli	2016	-4	-72	2	p<0.05 FWE corrected	Elderly	Elderly=Young	Cognitive Motor Task
	Superior Occipital Gyrus (CL9)	Godde	2018	-42	-74	26	p<0.05 FWE corrected	Elderly	Elderly<Young	Motor Execution Task
	x=-27, y=-70, z=36	Heuninckx	2005	-22	-68	42	p<0.05 FWE corrected	Elderly	Elderly=Young	Motor Execution Task
		Heuninckx	2010	-34	-70	32	p<0.05 FWE corrected	Elderly	Elderly=Young	Motor Execution Task
		Mattay	2002	-27	-70	32	p<0.05 FWE corrected	Elderly	Elderly<Young	Motor Execution Task
		Wai	2012	-28	-67	42	p<0.05 FWE corrected	Elderly	Elderly=Young	Cognitive Motor Task
		Wai	2012	-26	-73	37	p<0.05 FWE corrected	Elderly	Elderly=Young	Cognitive Motor Task
		Wai	2012	-22	-76	36	p<0.05 FWE corrected	Elderly	Elderly=Young	Cognitive Motor Task
		Wang	2014	-21	-66	39	p<0.001	Elderly	Elderly<Young	Motor Execution Task
		Zapparoli	2016	-28	-64	30	p<0.05 FWE corrected	Elderly	Elderly=Young	Cognitive Motor Task
		Zapparoli	2016	-24	-72	48	p<0.001	Elderly	Elderly=Young	Cognitive Motor Task
Group Effect (Young)	SupraMarginal gyrus (CL11)	Calautti	2001	-57	-23	37	p<0.05 FWE corrected	Young	Elderly=Young	Motor Execution Task
	x=-59, y=-22, z=39	Heuninckx	2010	-60	-28	36	p<0.05 FWE corrected	Elderly	Elderly=Young	Motor Execution Task
		Heuninckx	2010	-58	-20	36	p<0.05 FWE corrected	Young	Elderly=Young	Motor Execution Task
		Heuninckx	2010	-58	-20	38	p<0.05 FWE corrected	Young	Elderly=Young	Motor Execution Task
		Heuninckx	2010	-56	-26	40	p<0.05 FWE corrected	Young	Elderly=Young	Motor Execution Task
		Kiyama	2014	-59	-21	39	p<0.05 FWE corrected	Elderly	Elderly<Young	Motor Execution Task
		Kiyama	2014	-57	-19	43	p<0.05 FWE corrected	Elderly	Elderly<Young	Motor Execution Task
		Rodriguez-Aranda	2020	-56	-20	46	p<0.001	Elderly	Elderly<Young	Motor Execution Task
		Taniwaki	2007	-61	-23	36	p<0.001	Young	Elderly=Young	Motor Execution Task
		Taniwaki	2007	-61	-20	32	p<0.001	Young	Elderly=Young	Motor Execution Task
		Wang	2014	-60	-21	42	p<0.001	Young	Elderly<Young	Motor Execution Task
		Wang	2014	-60	-21	42	p<0.001	Elderly	Elderly<Young	Motor Execution Task
	Postcentral gyrus (CL45)	Calautti	2001	43	-19	53	p<0.05 FWE corrected	Young	Elderly=Young	Motor Execution Task
	x=39, y=-23, z=53	Calautti	2001	49	-20	57	p<0.05 FWE corrected	Elderly	Elderly=Young	Motor Execution Task
		Hughes	2010	40	-24	52	p<0.05 FWE corrected	Elderly	Elderly<Young	Motor Execution Task
		Humbert	2009	48	-16	56	p<0.001	Elderly	Elderly<Young	Motor Execution Task
		Kim	2010	39	-15	45	p<0.05 FWE corrected	Elderly	Elderly=Young	Motor Execution Task
		Kiyama	2014	36	-21	48	p<0.05 FWE corrected	Young	Elderly<Young	Motor Execution Task
		Kiyama	2014	36	-21	49	p<0.05 FWE corrected	Young	Elderly<Young	Motor Execution Task
		Kiyama	2014	39	-24	54	p<0.05 FWE corrected	Elderly	Elderly<Young	Motor Execution Task
		Kiyama	2014	39	-24	54	p<0.05 FWE corrected	Elderly	Elderly<Young	Motor Execution Task
		Langan	2010	40	-20	46	p<0.001	Elderly	Elderly<Young	Motor Execution Task
		Michely	2018	33	-23	48	p<0.05 FWE corrected	Elderly	Elderly<Young	Motor Execution Task
		Michely	2018	38	-26	63	p<0.05 FWE corrected	Elderly	Elderly=Young	Motor Execution Task
		Michely	2018	47	-26	57	p<0.05 FWE corrected	Elderly	Elderly=Young	Motor Execution Task
		Riecker	2006	39	-24	54	p<0.001	Elderly	Elderly=Young	Motor Execution Task
		Roski	2014	33	-24	56	p<0.05 FWE corrected	Young	Elderly=Young	Motor Execution Task
		Sacheli	2020	34	-22	48	p<0.001	Young	Elderly=Young	Cognitive Motor Task
		Sacheli	2020	34	-26	46	p<0.001	Young	Elderly=Young	Cognitive Motor Task
		Sacheli	2020	36	-26	52	p<0.001	Young	Elderly=Young	Cognitive Motor Task
		Sacheli	2020	36	-20	44	p<0.001	Young	Elderly=Young	Cognitive Motor Task
		Sacheli	2020	44	-20	46	p<0.001	Young	Elderly=Young	Cognitive Motor Task
		Sacheli	2020	44	-20	56	p<0.001	Young	Elderly=Young	Cognitive Motor Task
		Santos Monteiro	2017	50	-30	60	p<0.05 FWE corrected	Young	Elderly<Young	Motor Execution Task
		Taniwaki	2007	32	-25	56	p<0.001	Young	Elderly=Young	Motor Execution Task
		Tremblay	2017	41	-28	46	p<0.001	Young	Elderly<Young	Motor Execution Task
		Van Impe	2009	36	-24	64	p<0.05 FWE corrected	Young	Elderly<Young	Motor Execution Task
		Van Impe	2009	38	-24	58	p<0.05 FWE corrected	Elderly	Elderly<Young	Motor Execution Task
		Wang	2014	36	-21	48	p<0.001	Young	Elderly<Young	Motor Execution Task
		Wang	2014	39	-21	42	p<0.001	Elderly	Elderly<Young	Motor Execution Task
		Wang	2014	48	-15	57	p<0.001	Elderly	Elderly<Young	Motor Execution Task
		Ward	2008	42	-18	54	p<0.001	Elderly	Elderly=Young	Motor Execution Task
		Wittenberg	2014	36	-24	60	p<0.05 FWE corrected	Young	Elderly=Young	Motor Execution Task
		Wittenberg	2014	40	-24	55	p<0.05 FWE corrected	Young	Elderly=Young	Motor Execution Task
		Wittenberg	2014	40	-24	50	p<0.05 FWE corrected	Young	Elderly=Young	Motor Execution Task
		Wittenberg	2014	40	-24	55	p<0.05 FWE corrected	Elderly	Elderly=Young	Motor Execution Task
		Wittenberg	2014	44	-20	50	p<0.05 FWE corrected	Young	Elderly=Young	Motor Execution Task
		Wittenberg	2014	44	-20	55	p<0.05 FWE corrected	Elderly	Elderly=Young	Motor Execution Task
		Wittenberg	2014	44	-20	50	p<0.05 FWE corrected	Elderly	Elderly=Young	Motor Execution Task
		Zapparoli	2013	36	-26	48	p<0.05 FWE corrected	Elderly	Elderly=Young	Motor Execution Task
		Zapparoli	2013	38	-24	54	p<0.05 FWE corrected	Young	Elderly=Young	Motor Execution Task
		Zapparoli	2013	40	-24	48	p<0.05 FWE corrected	Elderly	Elderly=Young	Motor Execution Task
		Zapparoli	2013	40	-30	66	p<0.001	Elderly	Elderly=Young	Motor Execution Task
		Zwergal	2012	30	-32	54	p<0.005	Elderly	Elderly=Young	Cognitive Motor Task
		Zwergal	2012	30	-32	54	p<0.005	Elderly	Elderly=Young	Cognitive Motor Task
Supplementary Table 2b. Group-by-Performance interaction effect.
Effect	Cluster	Author	Year	x	y	z	statistical threshold	Group	Performance	Task
Group-by-Performance Interaction Effect	Precentral/Postcentral gyrus (CL12)	Allali	2013	-60	6	21	p<0.001	Young	Elderly<Young	Cognitive Motor Task
	x=-53, y=-6, z=35	Heuninckx	2005	-58	-12	26	p<0.05 FWE corrected	Elderly	Elderly=Young	Motor Execution Task
		Heuninckx	2005	-58	-14	26	p<0.05 FWE corrected	Elderly	Elderly=Young	Motor Execution Task
		Heuninckx	2005	-50	10	28	p<0.05 FWE corrected	Elderly	Elderly=Young	Motor Execution Task
		Heuninckx	2005	-50	-8	42	p<0.05 FWE corrected	Elderly	Elderly=Young	Motor Execution Task
		Heuninckx	2008	-56	-14	28	p<0.05 FWE corrected	Elderly	Elderly<Young	Motor Execution Task
		Heuninckx	2010	-50	-2	44	p<0.05 FWE corrected	Elderly	Elderly=Young	Motor Execution Task
		Onozuka	2003	-48	-10	30	N/A	Young	Elderly<Young	Motor Execution Task
		Taniwaki	2007	-56	0	37	p<0.001	Young	Elderly=Young	Motor Execution Task
		Taniwaki	2007	-56	-3	34	p<0.001	Elderly	Elderly=Young	Motor Execution Task
		Taniwaki	2007	-54	-7	35	p<0.001	Young	Elderly=Young	Motor Execution Task
		Taniwaki	2007	-52	3	41	p<0.001	Elderly	Elderly=Young	Motor Execution Task
		Tremblay	2017	-60	-9	28	p<0.001	Elderly	Elderly<Young	Motor Execution Task
		Wai	2012	-55	0	27	p<0.05 FWE corrected	Elderly	Elderly=Young	Cognitive Motor Task
		Wang	2014	-54	-3	45	p<0.001	Young	Elderly<Young	Motor Execution Task
		Wang	2014	-51	-9	45	p<0.001	Elderly	Elderly<Young	Cognitive Motor Task
		Wang	2014	-48	-9	45	p<0.001	Young	Elderly<Young	Cognitive Motor Task
		Wang	2014	-48	-9	48	p<0.001	Young	Elderly<Young	Cognitive Motor Task
		Wang	2014	-48	-12	45	p<0.001	Elderly	Elderly<Young	Cognitive Motor Task
		Wang	2014	-45	-6	42	p<0.001	Young	Elderly<Young	Cognitive Motor Task
		Wang	2014	-42	-6	42	p<0.001	Young	Elderly<Young	Cognitive Motor Task
		Ward	2003	-58	-16	28	p<0.05 FWE corrected	Elderly	Elderly=Young	Motor Execution Task
		Wittenberg	2014	-56	0	25	p<0.05 FWE corrected	Young	Elderly=Young	Motor Execution Task
		Zwergal	2012	-50	-12	22	p<0.005	Elderly	Elderly=Young	Cognitive Motor Task
	Cerebellum (CL39)	Allali	2013	30	-36	-30	p<0.001	Elderly	Elderly<Young	Cognitive Motor Task
	x=31, y=-49, z=-27	Allali	2013	36	-45	-36	p<0.001	Elderly	Elderly<Young	Cognitive Motor Task
		Heuninckx	2010	28	-52	-24	p<0.05 FWE corrected	Elderly	Elderly=Young	Motor Execution Task
		Heuninckx	2010	28	-56	-28	p<0.05 FWE corrected	Young	Elderly=Young	Motor Execution Task
		Langan	2010	34	-44	-14	p<0.001	Elderly	Elderly<Young	Motor Execution Task
		Mattay	2002	26	-51	-33	p<0.05 FWE corrected	Elderly	Elderly<Young	Motor Execution Task
		Mattay	2002	26	-54	-37	p<0.05 FWE corrected	Elderly	Elderly<Young	Motor Execution Task
		Michely	2018	29	-56	-26	p<0.05 FWE corrected	Elderly	Elderly<Young	Motor Execution Task
		Michely	2018	32	-50	-21	p<0.05 FWE corrected	Elderly	Elderly<Young	Motor Execution Task
		Michely	2018	35	-38	-23	p<0.05 FWE corrected	Elderly	Elderly=Young	Motor Execution Task
		Mouthon	2018	24	-40	-28	p<0.001	Young	Elderly=Young	Cognitive Motor Task
		Mouthon	2018	34	-60	-28	p<0.001	Young	Elderly=Young	Cognitive Motor Task
		Mouthon	2018	34	-52	-36	p<0.001	Young	Elderly=Young	Cognitive Motor Task
		Mouthon	2018	42	-46	-16	p<0.001	Young	Elderly=Young	Cognitive Motor Task
		Taniwaki	2007	31	-43	-25	p<0.001	Elderly	Elderly=Young	Motor Execution Task
		Wang	2014	30	-54	-24	p<0.001	Elderly	Elderly=Young	Cognitive Motor Task
		Wu	2005	32	-56	-27	p<0.001	Elderly	Elderly=Young	Motor Execution Task
	Occipito-Temporal Region (CL66)	Coxon	2016	50	-55	-20	p<0.001	Elderly	Elderly<Young	Motor Execution Task
	x=47, y=-66, z=-2	Diersch	2013	45	-61	7	p<0.001	Young	Elderly<Young	Cognitive Motor Task
		Diersch	2013	48	-73	-5	p<0.001	Young	Elderly<Young	Cognitive Motor Task
		Godde	2018	44	-72	10	p<0.05 FWE corrected	Elderly	Elderly<Young	Motor Execution Task
		Heuninckx	2010	40	-64	-14	p<0.05 FWE corrected	Elderly	Elderly=Young	Motor Execution Task
		Heuninckx	2010	48	-70	0	p<0.05 FWE corrected	Young	Elderly=Young	Motor Execution Task
		Heuninckx	2010	52	-58	-10	p<0.05 FWE corrected	Elderly	Elderly=Young	Motor Execution Task
		Kiyama	2014	45	-61	10	p<0.05 FWE corrected	Elderly	Elderly<Young	Motor Execution Task
		Kiyama	2014	48	-67	4	p<0.05 FWE corrected	Young	Elderly<Young	Motor Execution Task
		Kiyama	2014	48	-67	4	p<0.05 FWE corrected	Young	Elderly<Young	Motor Execution Task
		Mouthon	2018	48	-64	-2	p<0.001	Young	Elderly=Young	Cognitive Motor Task
		Mouthon	2018	52	-64	2	p<0.05 FWE corrected	Elderly	Elderly=Young	Cognitive Motor Task
		Van Impe	2009	60	-62	-6	p<0.05 FWE corrected	Elderly	Elderly<Young	Motor Execution Task
		Wai	2012	38	-67	-3	p<0.05 FWE corrected	Elderly	Elderly=Young	Cognitive Motor Task
		Wai	2012	39	-64	4	p<0.05 FWE corrected	Elderly	Elderly=Young	Cognitive Motor Task
		Wai	2012	40	-70	-9	p<0.05 FWE corrected	Elderly	Elderly=Young	Cognitive Motor Task
		Wai	2012	53	-53	-9	p<0.05 FWE corrected	Elderly	Elderly=Young	Cognitive Motor Task
		Zapparoli	2013	46	-66	-14	p<0.001	Elderly	Elderly=Young	Cognitive Motor Task
		Zapparoli	2013	54	-64	-8	p<0.001	Elderly	Elderly=Young	Cognitive Motor Task
		Zwergal	2012	42	-78	0	p<0.005	Elderly	Elderly=Young	Cognitive Motor Task
		Zwergal	2012	44	-72	6	p<0.005	Elderly	Elderly=Young	Cognitive Motor Task
		Zwergal	2012	46	-72	4	p<0.005	Elderly	Elderly=Young	Cognitive Motor Task
		Zwergal	2012	46	-76	2	p<0.005	Elderly	Elderly=Young	Cognitive Motor Task
Supplementary Table 2c. Group-by-Task interaction effect.
Effect	Cluster	Author	Year	x	y	z	statistical threshold	Group	Performance	Task
Group-by-Task Interaction Effect	Precuneus (CL58) x=13, y=-53, z=61	Diersch	2013	21	-58	58	p<0.001	Young	Elderly<Young	Cognitive Motor Task
		Heuninckx	2005	2	-50	62	p<0.05 FWE corrected	Elderly	Elderly=Young	Motor Execution Task
		Heuninckx	2005	8	-48	68	p<0.05 FWE corrected	Elderly	Elderly<Young	Motor Execution Task
		Heuninckx	2005	8	-48	66	p<0.05 FWE corrected	Elderly	Elderly<Young	Motor Execution Task
		Heuninckx	2010	12	-58	62	p<0.05 FWE corrected	Elderly	Elderly=Young	Motor Execution Task
		Hughes	2010	20	-46	68	p<0.05 FWE corrected	Elderly	Elderly<Young	Motor Execution Task
		Langan	2010	12	-56	46	p<0.001	Elderly	Elderly<Young	Motor Execution Task
		Langan	2010	12	-48	44	p<0.001	Elderly	Elderly<Young	Motor Execution Task
		Michely	2018	21	-48	68	p<0.05 FWE corrected	Elderly	Elderly<Young	Motor Execution Task
		Michely	2018	23	-57	68	p<0.05 FWE corrected	Elderly	Elderly<Young	Motor Execution Task
		Papegaaij	2017	3	-63	63	p<0.05 FWE corrected	Elderly	Elderly<Young	Motor Execution Task
		Sacheli	2020	14	-46	58	p<0.001	Young	Elderly=Young	Cognitive Motor Task
		Van Impe	2009	8	-50	60	p<0.05 FWE corrected	Elderly	Elderly<Young	Motor Execution Task
		Van Impe	2009	20	-62	60	p<0.05 FWE corrected	Elderly	Elderly<Young	Motor Execution Task
