# Supplementary material for: How the motor system copes with aging: a quantitative meta-analysis of the effect of aging on motor function control
Source: Commun Biol. 2022 Jan 20;5:79. doi: 10.1038/s42003-022-03027-2 (PMC8776875; doi:10.1038/s42003-022-03027-2)
Supplement: Supplementary file 6 — Supplementary Data 3 [file 42003_2022_3027_MOESM6_ESM.xlsx]

## Sheet: Foglio1
Supplementary Table 3 | Details of the peaks forming M1/S1 clusters showing a significant Group Effect, Group-by-Performance and Group-by-Task effects.
Effect	Cluster	Author	Year	x	y	z	Task	Effector	Body side	Subject
Interaction effect (Group-by-performance and Performance-by-task)	Precentral gyrus / Postcentral gyrus (CL12)	Allali	2013	-60	6	21	Cognitive Motor Task	Legs	Bilateral	Young
	x=-53, y=--6, z=35	Heuninckx	2005	-58	-12	26	Motor Execution Task	Hands and Feet	Right	Elderly
		Heuninckx	2005	-58	-14	26	Motor Execution Task	Hands and Feet	Right	Elderly
		Heuninckx	2008	-56	-14	28	Motor Execution Task	Hands and Feet	Right	Elderly
		Heuninckx	2005	-50	10	28	Motor Execution Task	Hands and Feet	Right	Elderly
		Heuninckx	2005	-50	-8	42	Motor Execution Task	Hands and Feet	Right	Elderly
		Heuninckx	2010	-50	-2	44	Motor Execution Task	Hands and Feet	Right	Elderly
		Onozuka	2003	-48	-10	30	Motor Execution Task	Mouth	Bilateral	Young
		Taniwaki	2007	-56	0	37	Motor Execution Task	Hands	Left	Young
		Taniwaki	2007	-56	-3	34	Motor Execution Task	Hands	Left	Elderly
		Taniwaki	2007	-54	-7	35	Motor Execution Task	Hands	Left	Young
		Taniwaki	2007	-52	3	41	Motor Execution Task	Hands	Left	Elderly
		Tremblay	2017	-60	-9	28	Motor Execution Task	Mouth	Bilateral	Elderly
		Wai	2012	-55	0	27	Cognitive Motor Task	Legs	Bilateral	Elderly
		Wang	2014	-54	-3	45	Motor Execution Task	Hands	Left	Young
		Wang	2014	-51	-9	45	Cognitive Motor Task	Hands	Right	Elderly
		Wang	2014	-48	-9	45	Cognitive Motor Task	Hands	Left	Young
		Wang	2014	-48	-9	48	Cognitive Motor Task	Hands	Right	Young
		Wang	2014	-48	-12	45	Cognitive Motor Task	Hands	Left	Elderly
		Wang	2014	-45	-6	42	Cognitive Motor Task	Hands	Left	Young
		Wang	2014	-42	-6	42	Cognitive Motor Task	Hands	Right	Young
		Ward	2003	-58	-16	28	Motor Execution Task	Hands	Left	Elderly
		Wittenberg	2014	-56	0	25	Motor Execution Task	Hands	Bilateral	Young
		Zwergal	2012	-50	-12	22	Cognitive Motor Task	Legs	Bilateral	Elderly
Performance effect (E<Y),	Precentral gyrus / Postcentral gyrus (CL27)	Allali	2013	-42	-18	54	Cognitive Motor Task	Legs	Bilateral	Y
Task effect (Motor execution task)	x=-37, y=-21, z=53	Calautti	2001	-41	-15	56	Motor Execution Task	Hands	Right	Young
		Calautti	2001	-39	-20	65	Motor Execution Task	Hands	Right	Elderly
		Heuninckx	2005	-30	-20	42	Motor Execution Task	Hands and Feet	Right	Elderly
		Hughes	2010	-44	-20	54	Motor Execution Task	Hands	Right	Elderly
		Hughes	2010	-40	-18	54	Motor Execution Task	Hands	Right	Elderly
		Hughes	2010	-36	-20	52	Motor Execution Task	Hands	Right	Elderly
		Hughes	2010	-30	-30	50	Motor Execution Task	Hands	Right	Elderly
		Kiyama	2014	-39	-19	57	Motor Execution Task	Hands	Bilateral	Elderly
		Kiyama	2014	-38	-19	57	Motor Execution Task	Hands	Bilateral	Elderly
		Kiyama	2014	-36	-18	52	Motor Execution Task	Hands	Bilateral	Young
		Kiyama	2014	-35	-24	57	Motor Execution Task	Hands	Bilateral	Young
		Langan	2010	-40	-12	42	Motor Execution Task	Hands	Right	Elderly
		Mattay	2002	-40	-18	41	Motor Execution Task	Hands	Right	Young
		Mattay	2002	-34	-25	38	Motor Execution Task	Hands	Right	Elderly
		Michely	2018	-41	-12	59	Motor Execution Task	Hands	Bilateral	Elderly
		Michely	2018	-41	-11	57	Motor Execution Task	Hands	Bilateral	Elderly
		Michely	2018	-41	-11	57	Motor Execution Task	Hands	Bilateral	Elderly
		Michely	2018	-35	-23	50	Motor Execution Task	Hands	Bilateral	Elderly
		Michely	2018	-35	-21	47	Motor Execution Task	Hands	Bilateral	Elderly
		Michely	2018	-33	-30	56	Motor Execution Task	Hands	Bilateral	Elderly
		Riecker	2006	-45	-21	51	Motor Execution Task	Hands	Right	Elderly
		Riecker	2006	-36	-21	54	Motor Execution Task	Hands	Right	Young
		Roski	2014	-36	-24	54	Motor Execution Task	Hands	ND	Young
		Sacheli	2020	-44	-22	60	Cognitive Motor Task	Legs	Bilateral	Elderly
		Sacheli	2020	-32	-30	56	Cognitive Motor Task	Legs	Bilateral	Young
		Taniwaki	2007	-50	-20	50	Motor Execution Task	Hands	Left	Elderly
		Taniwaki	2007	-41	-13	51	Motor Execution Task	Hands	Left	Elderly
		Taniwaki	2007	-31	-28	52	Motor Execution Task	Hands	Left	Elderly
		Wai	2012	-39	-10	55	Cognitive Motor Task	Legs	Bilateral	Elderly
		Wang	2014	-48	-24	51	Motor Execution Task	Hands	Right	Elderly
		Wang	2014	-39	-18	63	Motor Execution Task	Hands	Right	Young
		Wang	2014	-36	-24	63	Motor Execution Task	Hands	Right	Elderly
		Wang	2014	-36	-21	63	Motor Execution Task	Hands	Right	Elderly
		Wang	2014	-36	-21	60	Motor Execution Task	Hands	Left	Elderly
		Wang	2014	-36	-24	51	Motor Execution Task	Hands	Right	Young
		Ward	2003	-34	-8	42	Motor Execution Task	Hands	Right	Elderly
		Ward	2003	-32	-10	42	Motor Execution Task	Hands	Left	Elderly
		Ward	2003	-24	-34	50	Motor Execution Task	Hands	Right	Elderly
		Wittenberg	2014	-36	-32	55	Motor Execution Task	Hands	Bilateral	Young
		Wittenberg	2014	-32	-32	45	Motor Execution Task	Hands	Bilateral	Young
		Zapparoli	2013	-38	-28	54	Motor Execution Task	Hands	Right > Left	Elderly
		Zapparoli	2013	-34	-30	56	Motor Execution Task	Hands	Right > Left	Young
Task effect (Cognitive motor task)	Precentral gyrus / Postcentral gyrus (CL28)	Calautti	2001	-26	0	45	Motor Execution Task	Hands	Right	Young
	x=-29, y=-7, z=53	Calautti	2001	-18	-16	44	Motor Execution Task	Hands	Right	Young
		Diersch	2013	-24	-10	55	Cognitive Motor Task	Body	Bilateral	Elderly
		Heuninckx	2005	-36	-2	54	Motor Execution Task	Hands and Feet	Right	Elderly
		Heuninckx	2008	-36	0	58	Motor Execution Task	Hands and Feet	Right	Elderly
		Kim	2010	-27	-21	51	Motor Execution Task	Hands	Right	Elderly
		Mattay	2002	-20	-18	48	Motor Execution Task	Hands	Right	Elderly
		Mattay	2002	-17	-8	55	Motor Execution Task	Hands	Right	Elderly
		Michels	2018	-42	-6	58	Motor Execution Task	Hands	Bilateral	Elderly
		Michels	2018	-40	-4	58	Motor Execution Task	Hands	Bilateral	Elderly
		Sacheli	2020	-34	-14	54	Cognitive Motor Task	Legs	Bilateral	Elderly
		Sacheli	2020	-34	-12	54	Cognitive Motor Task	Legs	Bilateral	Young
		Sacheli	2020	-26	-14	52	Cognitive Motor Task	Legs	Bilateral	Elderly
		Sacheli	2020	-26	-18	50	Cognitive Motor Task	Legs	Bilateral	Young
		Sacheli	2020	-24	-14	56	Cognitive Motor Task	Legs	Bilateral	Elderly
		Sacheli	2020	-20	-8	44	Cognitive Motor Task	Legs	Bilateral	Elderly
		Sacheli	2020	-16	-4	46	Cognitive Motor Task	Legs	Bilateral	Elderly
		Wai	2012	-28	-1	58	Cognitive Motor Task	Legs	Bilateral	Elderly
		Wai	2012	-26	-11	59	Cognitive Motor Task	Legs	Bilateral	Elderly
		Wang	2014	-33	-12	60	Motor Execution Task	Hands	Left	Elderly
		Wang	2014	-30	-6	60	Cognitive Motor Task	Hands	Right	Elderly
		Wang	2014	-27	0	54	Motor Execution Task	Hands	Left	Elderly
		Wang	2014	-21	-6	57	Motor Execution Task	Hands	Right	Elderly
		Ward	2003	-26	-4	44	Motor Execution Task	Hands	Left	Elderly
		Ward	2008	-24	-8	56	Motor Execution Task	Hands	Left	Elderly
		Wu	2005	-39	2	48	Motor Execution Task	Hands	Right	Elderly
		Zapparoli	2016	-44	6	50	Cognitive motor task	Hands	ND	Elderly
		Zapparoli	2013	-42	6	56	Motor Execution Task + Cognitive Motor Task	Hands	ND	Young
Task effect (Motor execution task)	Postcentral gyrus (CL29)	Diersch	2013	-30	-49	61	Cognitive Motor Task	Body	Bilateral	Elderly
	x=-34, y=-37, z=62	Heuninckx	2010	-30	-24	68	Motor Execution Task	Hands and Feet	Right	Elderly
		Heuninckx	2010	-30	-26	66	Motor Execution Task	Hands and Feet	Right	Ypung
		Humbert	2009	-48	-38	62	Motor Execution Task	Mouth	Bilateral	Young
		Kim	2010	-33	-33	69	Motor Execution Task	Hands	Right	Young
		Kim	2010	-30	-42	60	Motor Execution Task	Hands	Right	Elderly
		Kim	2010	-27	-30	63	Motor Execution Task	Hands	Right	Elderly
		Kiyama	2014	-36	-43	54	Motor Execution Task	Hands	Bilateral	Elderly
		Kiyama	2014	-35	-42	55	Motor Execution Task	Hands	Bilateral	Elderly
		Michely	2018	-38	-32	59	Motor Execution Task	Hands	Bilateral	Elderly
		Michely	2018	-30	-57	65	Motor Execution Task	Hands	Bilateral	Elderly
		Wang	2014	-42	-30	60	Motor Execution Task	Hands	Left	Elderly
		Wang	2014	-30	-51	57	Motor Execution Task	Hands	Left	Elderly
		Wittenberg	2014	-40	-36	60	Motor Execution Task	Hands	Bilateral	Elderly
		Wittenberg	2014	-40	-44	60	Motor Execution Task	Hands	Bilateral	Elderly
		Wittenberg	2014	-40	-32	60	Motor Execution Task	Hands	Bilateral	Young
		Wittenberg	2014	-36	-32	60	Motor Execution Task	Hands	Bilateral	Elderly
		Wittenberg	2014	-28	-36	65	Motor Execution Task	Hands	Bilateral	Young
		Wittenberg	2014	-28	-36	65	Motor Execution Task	Hands	Bilateral	Elderly
		Zapparoli	2013	-32	-32	66	Motor Execution Task	Hands	Left > Right	Elderly
Group effect (Young),	Precentral gyrus / Postcentral gyrus (CL45)	Calautti	2001	43	-19	53	Motor Execution Task	Hands	Left	Young
Task effect (Motor execution task),	x=39, y=-23, z=53	Calautti	2001	49	-20	57	Motor Execution Task	Hands	Left	Elderly
Interaction effect (Performance-by-task)		Hughes	2010	40	-24	52	Motor Execution Task	Hands	Right	Elderly
		Humbert	2009	48	-16	56	Motor Execution Task	Mouth	Bilateral	Elderly
		Kim	2010	39	-15	45	Motor Execution Task	Hands	Right	Elderly
		Kiyama	2014	36	-21	48	Motor Execution Task	Hands	Bilateral	Young
		Kiyama	2014	36	-21	49	Motor Execution Task	Hands	Bilateral	Young
		Kiyama	2014	39	-24	54	Motor Execution Task	Hands	Bilateral	Elderly
		Kiyama	2014	39	-24	54	Motor Execution Task	Hands	Bilateral	Elderly
		Langan	2010	40	-20	46	Motor Execution Task	Hands	Right	Elderly
		Michely	2018	33	-23	48	Motor Execution Task	Hands	Bilateral	Elderly
		Michely	2018	38	-26	63	Motor Execution Task	Hands	Bilateral	Elderly
		Michely	2018	47	-26	57	Motor Execution Task	Hands	Bilateral	Elderly
		Riecker	2006	39	-24	54	Motor Execution Task	Hands	Right	Elderly
		Roski	2014	33	-24	56	Motor Execution Task	Hands	ND	Young
		Sacheli	2020	34	-22	48	Cognitive Motor Task	Legs	Bilateral	Young
		Sacheli	2020	34	-26	46	Cognitive Motor Task	Legs	Bilateral	Young
		Sacheli	2020	36	-26	52	Cognitive Motor Task	Legs	Bilateral	Young
		Sacheli	2020	36	-20	44	Cognitive Motor Task	Legs	Bilateral	Young
		Sacheli	2020	44	-20	46	Cognitive Motor Task	Legs	Bilateral	Young
		Sacheli	2020	44	-20	56	Cognitive Motor Task	Legs	Bilateral	Young
		Sacheli	2020	50	-30	60	Cognitive Motor Task	Legs	Bilateral	Young
		Taniwaki	2007	32	-25	56	Motor Execution Task	Hands	Left	Young
		Tremblay	2017	41	-28	46	Motor Execution Task	Mouth	Bilateral	Young
		VanImpe	2009	36	-24	64	Motor Execution Task	Hands and Feet	ND	Young
		VanImpe	2009	38	-24	58	Motor Execution Task	Hands and Feet	ND	Elderly
		Wang	2014	36	-21	48	Motor Execution Task	Hands	Left	Young
		Wang	2014	39	-21	42	Motor Execution Task	Hands	Left	Elderly
		Wang	2014	48	-15	57	Motor Execution Task	Hands	Left	Elderly
		Ward	2008	42	-18	54	Motor Execution Task	Hands	Right	Elderly
		Wittenberg	2014	36	-24	60	Motor Execution Task	Hands	Bilateral	Young
		Wittenberg	2014	40	-24	55	Motor Execution Task	Hands	Bilateral	Young
		Wittenberg	2014	40	-24	50	Motor Execution Task	Hands	Bilateral	Young
		Wittenberg	2014	40	-24	55	Motor Execution Task	Hands	Bilateral	Elderly
		Wittenberg	2014	44	-20	50	Motor Execution Task	Hands	Bilateral	Young
		Wittenberg	2014	44	-20	55	Motor Execution Task	Hands	Bilateral	Elderly
		Wittenberg	2014	44	-20	50	Motor Execution Task	Hands	Bilateral	Elderly
		Zapparoli	2013	36	-26	48	Motor Execution Task	Hands	Left	Elderly
		Zapparoli	2013	38	-24	54	Motor Execution Task	Hands	Left	Young
		Zapparoli	2013	40	-24	48	Motor Execution Task	Hands	Left	Elderly
		Zapparoli	2013	40	-30	66	Motor Execution Task	Hands	Right	Elderly
		Zwergal	2012	30	-32	54	Cognitive Motor Task	Legs	Bilateral	Elderly
		Zwergal	2012	30	-32	54	Cognitive Motor Task	Legs	Bilateral	Elderly
Performance effect (E<Y)	Postcentral gyrus (CL65)	Allali	2013	57	12	24	Cognitive Motor Task	Legs	Bilateral	Young
	x=52, y=0, z=32	Allali	2013	60	3	36	Cognitive Motor Task	Legs	Bilateral	Elderly
		Diersch	2013	48	5	31	Cognitive Motor Task	Body	Bilateral	Elderly
		Diersch	2013	57	11	25	Cognitive Motor Task	Body	Bilateral	Young
		Diersch	2013	57	17	28	Cognitive Motor Task	Body	Bilateral	Elderly
		Heuninckx	2010	60	10	30	Motor Execution Task	Hands and Feet	Right	Young
		Hughes	2010	62	-14	40	Cognitive Motor Task	Legs	Bilateral	Elderly
		Humbert	2009	44	0	40	Motor Execution Task	Mouth	Bilateral	Elderly
		Kim	2010	54	3	36	Motor Execution Task	Hands	Right	Elderly
		Kiyama	2014	51	9	30	Motor Execution Task	Hands	Bilateral	Elderly
		Kiyama	2014	51	9	30	Motor Execution Task	Hands	Bilateral	Elderly
		Kiyama	2014	57	9	36	Motor Execution Task	Hands	Bilateral	Young
		Kiyama	2014	62	11	27	Motor Execution Task	Hands	Bilateral	Elderly
		Kiyama	2014	63	9	27	Motor Execution Task	Hands	Bilateral	Elderly
		Langan	2010	50	-12	44	Motor Execution Task	Hands	Right	Elderly
		Roski	2014	51	-15	39	Motor Execution Task	Hands	ND	Young
		Sacheli	2020	38	-12	34	Cognitive Motor Task	Legs	Bilateral	Elderly
		Sacheli	2020	40	-8	34	Cognitive Motor Task	Legs	Bilateral	Young
		Sacheli	2020	56	-8	34	Cognitive Motor Task	Legs	Bilateral	Young
		SantosMonteiro	2017	60	-2	28	Motor Execution Task	Hands	ND	Elderly
		Taniwaki	2007	49	-2	35	Motor Execution Task	Hands	Left	Young
		Taniwaki	2007	49	1	35	Motor Execution Task	Hands	Left	Young
		Taniwaki	2007	51	0	33	Motor Execution Task	Hands	Left	Elderly
		Taniwaki	2007	53	0	35	Motor Execution Task	Hands	Left	Elderly
		Tremblay	2017	57	-1	20	Motor Execution Task	Mouth	Bilateral	Elderly
		VanImpe	2009	48	-2	32	Motor Execution Task	Hands and Feet	ND	Elderly
		VanImpe	2009	48	-12	34	Motor Execution Task	Hands and Feet	ND	Elderly
		VanImpe	2009	60	-10	30	Motor Execution Task	Hands and Feet	ND	Elderly
		VanImpe	2009	62	-6	22	Motor Execution Task	Hands and Feet	ND	Elderly
		Wai	2012	38	1	30	Cognitive motor task	Legs	Bilateral	Elderly
		Wang	2014	42	-3	45	Motor Execution Task	Hands	Right	Elderly
		Wang	2014	45	0	33	Cognitive Motor Task	Hands	Left	Young
		Wang	2014	45	0	33	Cognitive Motor Task	Hands	Left	Young
		Wang	2014	60	-12	30	Motor Execution Task	Hands	Right	Young
		Ward	2003	34	-4	40	Motor Execution Task	Hands	Right	Elderly
		Wittenberg	2014	52	8	35	Motor Execution Task	Hands	Bilateral	Elderly
		Zapparoli	2016	38	8	26	Cognitive motor task	Hands	ND	Elderly
