# Supplementary material for: How the motor system copes with aging: a quantitative meta-analysis of the effect of aging on motor function control
Source: Commun Biol. 2022 Jan 20;5:79. doi: 10.1038/s42003-022-03027-2 (PMC8776875; doi:10.1038/s42003-022-03027-2)
Supplement: Supplementary file 7 — Supplementary Data 4 [file 42003_2022_3027_MOESM7_ESM.xlsx]

## Sheet: Plots_Figure2
Precentral /Postcentral Gyrus (CL12)
	Elderly	Young
Elderly=Young	10	3
Elderly<Young	4	7
Occipito-temporal region CL66)
	Elderly	Young
Elderly=Young	13	2
Elderly<Young	4	4
Cerebellum (CL39)
	Elderly	Young
Elderly=Young	5	5
Elderly<Young	7	0

## Sheet: Plot_Figure3
Precuneus (CL58)
	Elderly	Young
Motor Execution Tasks	12	0
Cognitive Motor Tasks	0	2

## Sheet: Plots_Figure4
Precentral /Postcentral Gyrus (CL12)
Elderly				Young
Elderly=Young		Elderly<Young		Elderly=Young		Elderly<Young
Motor Execution Tasks	Cognitive Motor Tasks	Motor Execution Tasks	Cognitive Motor Tasks	Motor Execution Tasks	Cognitive Motor Tasks	Motor Execution Tasks	Cognitive Motor Tasks
2	11	4	0	1	2	2	3
Occipito-temporal region CL66)
Elderly				Young
Elderly=Young		Elderly<Young		Elderly=Young		Elderly<Young
Motor Execution Tasks	Cognitive Motor Tasks	Motor Execution Tasks	Cognitive Motor Tasks	Motor Execution Tasks	Cognitive Motor Tasks	Motor Execution Tasks	Cognitive Motor Tasks
8	3	2	2	3	0	2	4

## Sheet: Plots_SupplementaryFigure3
Precentral /Postcentral Gyrus (CL12)																											Occipito-temporal region (CL66)
	Elderly=Young	Elderly<Young																										E=Y	E<Y
Motor Execution Tasks	11	4																									Motor Execution Tasks	3	6
Cognitive Motor Tasks	2	7																									Cognitive Motor Tasks	12	2
Precentral /Postcentral Gyrus (CL45)
	Elderly=Young	Elderly<Young
Motor Execution Tasks	20	15
Cognitive Motor Tasks	8	0
Calcarine Fissure (CL6)
	Elderly=Young	Elderly<Young
Motor Execution Tasks	2	4
Cognitive Motor Tasks	9	0
